# Supplementary material for: Cell Sorting-Directed Selection of Bacterial Cells in Bigger Sizes Analyzed by Imaging Flow Cytometry during Experimental Evolution
Source: Int J Mol Sci. 2023 Feb 7;24(4):3243. doi: 10.3390/ijms24043243 (PMC9966196; doi:10.3390/ijms24043243)
Supplement: Supplementary file 1 [file ijms-24-03243-s001.zip]

Archive with 3 entries (2 files):
- ijms-2163612-Table S1.pdf
- __MACOSX/
- __MACOSX/._Table S1.pdf
